# Supplementary material for: Genomic and Transcriptomic Analyses Reveal Multiple Strategies for Vibrio parahaemolyticus to Tolerate Sub-Lethal Concentrations of Three Antibiotics
Source: Foods. 2024 May 27;13(11):1674. doi: 10.3390/foods13111674 (PMC11171697; doi:10.3390/foods13111674)
Supplement: Supplementary file 1 [file foods-13-01674-s001.zip]

Archive with 1 entries (1 files):
- foods-2990056-supplementary.pdf
